# Supplementary material for: Evaluating the Link between BAFF System Gene Expression and Acute Rejection Development in Kidney Transplantation
Source: J Clin Med. 2022 Jul 7;11(14):3956. doi: 10.3390/jcm11143956 (PMC9319040; doi:10.3390/jcm11143956)
Supplement: Supplementary file 1 [file jcm-11-03956-s001.zip]

Archive with 1 entries (1 files):
- jcm-1795001-supplementary.pdf
